# Supplementary material for: Application of Next-Generation Sequencing to Enterobacter Hormaechei Subspecies Analysis during a Neonatal Intensive Care Unit Outbreak
Source: Children (Basel). 2023 Oct 16;10(10):1696. doi: 10.3390/children10101696 (PMC10605273; doi:10.3390/children10101696)
Supplement: Supplementary file 1 [file children-10-01696-s001.zip]

Archive with 1 entries (1 files):
- children-2645518-supplementary.pdf
